# Supplementary material for: DNA methylation patterns expose variations in enhancer-chromatin modifications during embryonic stem cell differentiation
Source: PLoS Genet. 2021 Apr 12;17(4):e1009498. doi: 10.1371/journal.pgen.1009498 (PMC8062104; doi:10.1371/journal.pgen.1009498)
Supplement: S6 Table — (XLSX) [file pgen.1009498.s017.xlsx]

## Sheet: XEN_DME
Lypla1
Klf7
Cxcr7
Iqca
Actr3
Utrn
Stx7
Bend3
Gm10941
Pofut2
Tmcc3
Cpm
Rassf3
Shmt2
Mdh1
Sgsm2
Rffl
Acbd4
Dcakd
Plcd3
Nmt1
Dld
Lamb1-1
Actn1
C130039O16Rik
4831426I19Rik
Glrx5
Scarna13
Snhg10
Ccdc85c
Setd3
Gcnt2
Pak1ip1
Tmem14c
Spock1
Ell2
Glrx
Fam169a
Mier3
Gata4
Mtmr9
Mbnl2
1110020G09Rik
Fam134b
Mtss1
St3gal1
Rbm9
Myh9
Card10
Cdc42ep1
Gtpbp1
Josd1
Tomm22
Prr5
Slc38a1
Dip2b
Gm5475
Slc11a2
Amhr2
Prr13
Sp1
App
Rcan1
Snrpc
Mapk13
Mapk14
Pxt1
Apom
Bat4
D17H6S53E
Ly6g5b
Ly6g5c
Gpr116
Tnfrsf21
AI314976
Nfya
Tspo2
Unc5cl
Lama1
Pcdh1
Malt1
Mbd2
Poli
Fth1
2410127L17Rik
Klf9
Tjp2
Setx
Ttf1
Cstad
Lrp2
Rprd1b
Tgm2
Fam65c
Pard6b
Zfp64
Sall4
BC006779
Anxa5
Phf17
Maml3
Tm4sf1
Tm4sf4
Prss48
Tspan2
Slc44a3
Arhgap29
Fnbp1l
Myoz2
Synpo2
Pitx2
Cyr61
Znhit6
Syde2
Nexn
Bach2
Mtap
Nfia
Kif2c
Rps8
Snord38a
Snord55
Slc2a1
Ctnnbip1
Lzic
Nmnat1
Slain2
Anxa3
Slc10a6
Aff1
Cmklr1
Prkab1
Ddx54
Dtx1
Iqcd
Rasal1
Tpcn1
Niacr1
Smurf1
Cdx2
Flt3
Lnx2
Polr1d
3110062M04Rik
Tmem140
Creb3l2
Elmod3
Retsat
Hk2
Ccdc142
Ino80b
Mogs
Mrpl53
Rtkn
Rab11fip5
C1rl
C1s
Emg1
Lpcat3
Mir141
Phb2
Ptpn6
Cd9
Ltbr
Tnfrsf1a
Arhgdib
Bcl3
2210010C17Rik
Cblc
C230052I12Rik
Rhpn2
1810020D17Rik
Rsf1
Wee1
Oat
Bnip3
3930402G23Rik
Oaf
Gm5617
Rbm7
1600029D21Rik
Smad3
Lctl
Smad6
Myo6
Mtap4
Ano10
Abhd5
Nhsl2
Rgag4
Rbbp7
